# Supplementary material for: Fabrication of Laser-Induced Graphene Based Flexible Sensors Using 355 nm Ultraviolet Laser and Their Application in Human–Computer Interaction System
Source: Materials (Basel). 2023 Oct 29;16(21):6938. doi: 10.3390/ma16216938 (PMC10648489; doi:10.3390/ma16216938)
Supplement: Supplementary file 1 [file materials-16-06938-s001.zip]

Archive with 2 entries (2 files):
- HCI system for the printing of í░HELLOí▒ on a computer.mp4
- Supporting Information.pdf
